# Supplementary material for: The Use of Machine Learning to Estimate Ground Reaction Forces During Running: A Scoping Review of the Current Practices
Source: Sensors (Basel). 2026 Apr 18;26(8):2502. doi: 10.3390/s26082502 (PMC13119591; doi:10.3390/s26082502)
Supplement: Supplementary file 1 [file sensors-26-02502-s001.zip]

Archive with 1 entries (1 files):
- sensors-4190210-supplementary.pdf
